# Supplementary material for: Concurrent and Construct Validity of the Diagnoform® Kid Physical Fitness Test Battery in Primary School Children
Source: J Funct Morphol Kinesiol. 2026 Jun 27;11(3):256. doi: 10.3390/jfmk11030256 (PMC13398135; doi:10.3390/jfmk11030256)
Supplement: Supplementary file 1 [file jfmk-11-00256-s001.zip]

Archive with 1 entries (1 files):
- jfmk-4387344-supplementary.pdf
